# Supplementary material for: Saccharomyces cerevisiae show low levels of traversal across human endothelial barrier in vitro
Source: F1000Res. 2017 Sep 12;6:944. Originally published 2017 Jun 20. [Version 2] doi: 10.12688/f1000research.11782.2 (PMC5605952; doi:10.12688/f1000research.11782.2)
Supplement: Raw data of permeability measurements and cell counts for endothelium traversal [file f1000research-6-13710-s0000.tgz]

Archive with 1 entries (1 files):
- 2691ef1c-3968-4889-9596-545c9f3218e8_42121b0e-7579-4bb5-aa19-093654a86a8c_premeability_and_cell_counts_-_CL.xls
