# Supplementary material for: Saccharomyces cerevisiae show low levels of traversal across human endothelial barrier in vitro
Source: F1000Res. 2017 Sep 12;6:944. Originally published 2017 Jun 20. [Version 2] doi: 10.12688/f1000research.11782.2 (PMC5605952; doi:10.12688/f1000research.11782.2)
Supplement: Raw data of permeability measurements and cell counts for endothelium traversal [file f1000research-6-13710-s0000.tgz › 2691ef1c-3968-4889-9596-545c9f3218e8_42121b0e-7579-4bb5-aa19-093654a86a8c_premeability_and_cell_counts_-_CL.xls]

## Sheet: Permeability calaculations
Luminal	8.5	9.9	14.3	20.5	21.6	19.1		9.1	11	10.6	23.5	23.3	23.3
Abluminal	8.1	7.4	6.6	3.2	3.5	3.7		5.6	7.2	7.8	3.7	3.5	3.8
	2125	2475	3575	5125	5400	4775	0	2275	2750	2650	5875	5825	5825
	12150	11100	9900	4800	5250	5550	0	8400	10800	11700	5550	5250	5700
	14275	13575	13475	9925	10650	10325		10675	13550	14350	11425	11075	11525
	12235.7	11635.7	11550	8507.14	9128.57	8850		9150	11614.3	12300	9792.86	9492.86	9878.57
	49.6497	47.698	42.8571	28.2116	28.7559	31.3559		45.9016	46.4945	47.561	28.337	27.6524	28.8503
	8.15714	7.75714	7.7	5.67143	6.08571	5.9		6.1	7.74286	8.2	6.52857	6.32857	6.58571
	49.6497	47.698	42.8571	28.2116	28.7559	31.3559		45.9016	46.4945	47.561	28.337	27.6524	28.8503
	48.7952	42.7746	31.5789	13.5021	13.9442	16.2281		38.0952	39.5604	42.3913	13.6029	13.0597	14.0221
	46.735	2.85545		29.4411	1.37208
								46.6524	0.68656		28.2799	0.490726
							Time
	0	0	0	0	0	0	0
Clearance (cm3)	238.235	186.869	115.385	39.0244	40.5093	48.4293	1440
	0.165	1.298	0.0801	0.0336	0.028	0.0271
	2.75e-06	2.16333e-05	1.335e-06	5.6e-07	4.66667e-07	4.51667e-07
	363636	46225	749064	1.78571e+06	2.14286e+06	2.21402e+06
media	386308	287380		2.04753e+06	187398
P*S	6.01966e-07	4.21249e-06
P	1.82414e-06	1.27651e-05

## Sheet: Cell counts 1
	C			Co			CB			102			C5			C4			ATC			14			60			C2			CBS			SC			CA-1
							155000000			155000000			155000000			155000000			155000000			155000000			155000000						155000000			155000000			155000000
V (para 5E5 en uL)	#DIV/0!			#DIV/0!			3.22581			3.22581			3.22581			3.22581			3.22581			3.22581			3.22581			#DIV/0!			3.22581			3.22581			3.22581
Contajes	I	II	III	I	II	III	I	II	III	I	II	III	I	II	III	I	II	III	I	II	III	I	II	III	I	II	III	I	II	III	I	II	III	I	II	III	I	II	III
Directa		9					140				0	0										38	3			33
-1	19	1		408	3		18			78	0	0							2			3	2		60	5											2	10	17
-2	1			46	0		0			4			145				11		0									377	896	224	121	190	259	86	117	360		166	1
Average	9						140			0						#DIV/0!			#DIV/0!			20.5			33						#DIV/0!			#DIV/0!			#DIV/0!
	10			205.5			18			26						#DIV/0!			2			2.5			32.5						#DIV/0!						9.66667
	1			23			0			4			145			11			0									499			190			187.667			83.5
																												287.587			56.3383			122.513			82.5
N cel *10exp3	135			294000			2100			0									716000			307.5			495
	1500			30825			2700			3900			462000			154500			300			375			4875
	1500			34500						6000			217500			16500			0									748500			285000			281500			125250
																												431380			84507.4			183770			123750
Average	1045	643.467		119775	123205		2400	300		3300	2485.96		339750	122250		85500	69000		238767	337455		341.25	33.75		2685	2190
	0.0891288	0.589086	0.32733
									1045	85500	125250
									2400	119775	281500
									2685	339750	285000
									3300	748500	716000
						W303
						102
						60
						Cb
						Co
						C2
						C3	W303	102	60	Cb	Co	C2	C3	C4	C5	CA-1	SC5314	ATCC26555	CBS562
						C4
						C5
						CA-1
						SC5314
						ATCC26555
						CBS562

## Sheet: Cell counts2
	C3			Co			CB			102			C4			C5
							155000000			155000000			155000000			155000000
V (para 5E5 en uL)	#DIV/0!			#DIV/0!			3.22581			3.22581			3.22581			3.22581
Contajes	I	II	III	I	II	III	I	II	III	I	II	III	I	II	III	I	II	III
Directa
-1
-2	120			196			321			450			103			308
Average	#DIV/0!						#DIV/0!			#DIV/0!			#DIV/0!			#DIV/0!
	#DIV/0!						#DIV/0!						#DIV/0!			#DIV/0!
	120			196			321			450			103			308
N cel *10exp3
	#DIV/0!									0
	180000			294000			481500			675000			154500			462000
Average	180000			294000			481500			675000			154500			462000

## Sheet: Cell counts 3
	C2			ATC			CBS			SC			CA-1			C
							155000000			155000000			155000000			155000000
V (para 5E5 en uL)	#DIV/0!			#DIV/0!			3.22581			3.22581			3.22581			3.22581
Contajes	I	II	III	I	II	III	I	II	III	I	II	III	I	II	III	I	II	III
Directa
-1													2	10	17
-2	377	896	224	348	948	136	121	190	259	86	117	360		166	1	179
							#DIV/0!			#DIV/0!			#DIV/0!			#DIV/0!
							#DIV/0!						9.66667			#DIV/0!
Average	499			477.333			190			187.667			83.5			179
SD	287.587			343.881			56.3383			122.513			82.5			0
N cel *10exp3
Average	748500			716000			285000			281500			125250			268500
SD	431380			515822			84507.4			183770			123750			0
